# Supplementary material for: Perioperative Therapy for Non-Small Cell Lung Cancer with Immune Checkpoint Inhibitors
Source: Cancers (Basel). 2021 Aug 10;13(16):4035. doi: 10.3390/cancers13164035 (PMC8391213; doi:10.3390/cancers13164035)
Supplement: Supplementary file 1 [file cancers-13-04035-s001.zip]

Archive with 1 entries (1 files):
- cancers-1321293-supplementary.pdf
